# Supplementary material for: The Maturation of Interference Suppression and Response Inhibition: ERP Analysis of a Cued Go/Nogo Task
Source: PLoS One. 2016 Nov 4;11(11):e0165697. doi: 10.1371/journal.pone.0165697 (PMC5096696; doi:10.1371/journal.pone.0165697)
Supplement: S1 File — MA: mean amplitude, LAT: Latency; FCz: Fronto-central electrode; Fz: Frontal electrode; Cz: Central electrode; GC: Go Congruent; GI: Go Incongruent; NGC: Nogo Congruent; NGI: Nogo Incongruent. (XLSX) [file pone.0165697.s001.xlsx]

## Sheet: ERP
Code	group	N2_GC_FCz_MA	N2_GC_Fz_MA	N2_GC_Cz_MA	N2_GI_FCz_MA	N2_GI_Fz_MA	N2_GI_Cz_MA	N2_NGC_FCz_MA	N2_NGC_Fz_MA	N2_NGC_Cz_MA	N2_NGI_FCz_MA	N2_NGI_Fz_MA	N2_NGI_Cz_MA	N2_GC_FCz_LAT	N2_GC_Fz_LAT	N2_GC_Cz_LAT	N2_GI_FCz_LAT	N2_GI_Fz_LAT	N2_GI_Cz_LAT	N2_NGC_FCz_LAT	N2_NGC_Fz_LAT	N2_NGC_Cz_LAT	N2_NGI_FCz_LAT	N2_NGI_Fz_LAT	N2_NGI_Cz_LAT	Difference	N2_Interference_control_FCz_MA	N2_Interference_control_Fz_MA	N2_Interference_control_Cz_MA	N2_motor_inhibition_FCz_MA	N2_motor_inhibition_Fz_MA	N2_motor_inhibition_Cz_MA	Latency	N2_Interference_control_FCz_LAT	N2_Interference_control_Fz_LAT	N2_Interference_control_Cz_LAT	N2_motor_inhibition_FCz_LAT	N2_motor_inhibition_Fz_LAT	N2_motor_inhibition_Cz_LAT
A_9_	Adult	-2.393	-4.709	-0.977	-1.137	-3.603	0.822	-4.065	-6.469	-3.859	-3.156	-5.329	-2.659	248	244	248	244	244	296	300	248	244	244	236	244		1.256	1.106	1.799	-1.672	-1.76	-2.882		296	200	296	300	212	300
A_8_	Adult	1.527	0.615	1.008	1.156	0.41	2.081	1.307	0.452	1.247	2.349	-1.925	2.311	244	244	228	236	244	224	252	268	248	228	244	220		-0.371	-0.205	1.073	-0.22	-0.163	0.239		216	224	212	280	272	288
A_7_	Adult	-1.377	-3.5	1.302	-0.285	-1.946	2.024	-1.962	-4.339	1.278	-1.887	-4.506	1.941	296	300	228	288	284	200	272	280	256	276	280	216		1.092	1.554	0.722	-0.585	-0.839	-0.024		284	280	200	268	200	264
A_6_	Adult	0.237	-0.123	0.605	1.49	0.901	2.211	-0.521	-0.367	-0.711	1.18	1.563	1.768	276	280	272	300	300	232	248	288	240	240	292	232		1.252	1.024	1.606	-0.758	-0.244	-1.317		216	200	216	236	232	232
A_4_	Adult	-0.784	-1.076	0.672	-0.486	0.154	1.181	-3.572	-3.761	-2.734	-2.188	-1.898	0.911	248	256	280	260	260	256	252	256	248	256	300	256		0.298	1.229	0.509	-2.788	-2.685	-3.406		264	264	260	268	260	244
A_3_	Adult	3.315	1.066	3.096	4.019	1.886	3.85	3.563	2.347	2.551	3.088	2.811	3.213	288	300	248	284	296	240	264	300	240	252	284	244		0.704	0.82	0.754	0.248	1.281	-0.545		216	232	216	200	232	232
A_2_	Adult	-1.749	-5.061	3.419	-2.516	-4.492	1.902	-2.062	-4.58	2.192	-1.394	-3.204	1.968	232	248	216	232	248	208	236	248	212	224	248	208		-0.767	0.569	-1.518	-0.313	0.481	-1.227		292	288	204	216	272	212
A_1_	Adult	-1.532	-1.792	0.353	-3.5	-2.893	-0.197	-1.093	-1.414	-0.827	-0.629	-0.738	-0.224	248	252	244	248	256	244	244	244	236	252	260	268		-1.968	-1.101	-0.55	0.439	0.378	-1.18		260	260	260	204	200	220
A_18_	Adult	-1.879	-1.778	-2.134	1.401	1.245	0.868	-3.333	-3.345	-3.149	-0.444	-0.847	-1.135	272	300	260	256	300	256	248	244	268	276	296	276		3.28	3.023	3.001	-1.454	-1.568	-1.016		224	224	220	220	220	220
A_16_	Adult	-0.46	-0.877	-0.263	1.386	0.501	1.677	-0.545	-0.521	0.103	1.697	1.155	2.901	244	300	220	228	300	212	236	268	216	220	264	200		1.846	1.378	1.94	-0.085	0.356	0.365		264	204	264	272	236	276
A_17_	Adult	2.457	0.745	5.266	2.725	0.776	4.518	3.884	1.062	5.856	1.482	0.192	4.171	232	300	236	236	276	228	232	276	228	236	272	228		0.269	0.031	-0.748	1.427	0.318	0.59		240	260	224	228	236	228
A_15_	Adult	-1.336	-1.722	-1.301	-1.539	-1.659	-1.704	-2.296	-1.593	-3.181	-2.093	-2.357	-1.798	252	252	248	252	252	256	280	288	276	292	296	256		-0.203	0.063	-0.402	-0.959	0.129	-1.879		256	204	224	284	288	284
A_14_	Adult	-0.308	0.418	0.181	1.156	0.959	0.811	-3.291	-1.841	-2.626	-2.084	-1.575	-1.753	268	268	264	264	260	264	252	248	252	252	252	244		1.464	0.541	0.629	-2.983	-2.259	-2.807		224	224	200	232	296	252
A_13_	Adult	-0.287	-0.806	0.052	1.16	0.682	1.153	-1.898	-1.544	-2.394	-0.071	0.09	-0.037	236	300	228	224	232	220	232	256	232	232	240	228		1.447	1.487	1.101	-1.612	-0.739	-2.446		200	200	200	248	232	248
A_11_	Adult	0.172	-0.179	0.923	1.975	1.633	3.428	-2.074	-1.806	0.831	1.354	0.35	3.663	272	280	264	248	276	236	268	276	252	248	268	232		1.802	1.812	2.505	-2.247	-1.627	-0.092		200	268	220	256	276	248
A_10_	Adult	1.172	-0.889	1.448	5.537	0.697	5.892	0.512	-0.978	-0.234	3.885	1.248	3.985	292	300	268	284	296	200	276	272	272	200	280	204		4.365	1.586	4.444	-0.659	-0.088	-1.682		200	228	208	220	220	220
c_7	Child	-12.262	-12.622	-8.796	-2.16	-8.94	0.797	-14.503	-0.572	-8.87	-3.293	-10.53	1.854	360	356	384	340	336	400	360	352	360	400	344	400		10.103	3.682	9.594	-2.24	12.05	-0.074		300	300	368	360	348	332
c_9	Child	-2.425	-1.553	-2.249	0.746	1.313	2.34	-8.707	-9.508	2.734	-0.298	-7.198	3.867	348	356	356	368	364	400	348	348	364	300	396	400		3.172	2.866	4.589	-6.282	-7.955	4.984		400	400	300	348	348	364
c_6	Child	1.402	2.721	-1.305	0.303	1.484	2.324	2.694	3.041	1.474	3.12	4.784	1.132	384	380	384	364	380	316	400	400	392	352	356	400		-1.099	-1.237	3.629	1.292	0.32	2.779		316	384	400	324	400	392
c_5	Child	-6.692	-10.493	-3.559	-5.505	-9.641	-2.573	-12.397	-8.664	-9.251	-7.603	-6.076	-4.827	328	340	328	392	344	392	332	316	336	392	324	392		1.187	0.851	0.986	-5.704	1.828	-5.691		400	400	396	332	312	340
c_3	Child	-9.421	-11.06	-6.326	-7.848	-11.149	-1.055	-9.284	-13.74	-4.888	-9.14	-20.817	0.162	344	340	352	344	348	364	348	364	380	348	340	348		1.573	-0.088	5.271	0.137	-2.68	1.439		364	360	368	376	368	384
c_27	Child	-3.304	-0.036	-5.49	-3.744	-3.41	3.077	-10.81	-5.414	-13.027	-4.8	-5.374	-6.069	348	344	352	376	376	400	340	344	336	320	400	364		-0.44	-3.374	8.567	-7.506	-5.378	-7.537		400	312	400	308	312	384
c_26	Child	-8.141	-5.299	0.182	-7.622	-5.891	0.037	-11.292	-12.675	-2.876	-9.344	-9.368	-2.25	352	348	312	396	348	352	352	348	352	372	364	352		0.519	-0.593	-0.145	-3.152	-7.377	-3.058		348	368	348	344	400	348
c_25	Child	-8.626	-7.648	-7.059	-7.337	-5.718	-5.674	-9.346	-9.301	-8.637	-8.826	-5.586	-7.128	352	360	348	368	372	376	312	352	352	372	376	372		1.289	1.93	1.385	-0.72	-1.653	-1.578		376	380	376	308	324	312
c_24	Child	-3.919	-2.113	-1.6	-2.045	-0.383	0.684	-3.014	-2.672	-2.915	-4.702	-3.654	1.486	360	364	396	356	376	300	368	356	400	400	380	352		1.874	1.73	2.284	0.905	-0.559	-1.315		352	376	356	372	376	368
c_22	Child	-5.036	-8.333	0.574	-5.483	-10.247	3.079	-7.996	-12.16	-0.265	-5.674	-10.517	0.229	308	332	300	312	332	300	328	336	324	316	364	300		-0.447	-1.914	2.505	-2.96	-3.827	-0.838		360	380	364	360	348	360
c_23	Child	-12.154	-5.45	-10.817	-6.432	-5.764	-8.434	-14.903	-11.968	-18.854	-13.344	-3.726	-15.46	348	344	348	316	360	312	352	360	356	356	364	344		5.721	-0.314	2.383	-2.749	-6.519	-8.037		300	376	308	352	360	372
c_18	Child	-3.633	-6.374	0.021	-5.373	-8.034	-0.336	-9.574	-12.013	-3.647	-10.465	-11.567	-3.153	324	328	400	324	340	300	328	332	312	348	376	300		-1.74	-1.66	-0.357	-5.941	-5.639	-3.668		320	368	308	332	336	316
c_17	Child	-4.407	-6.146	-2.02	-2.105	-1.733	-0.798	-8.015	-6.282	-7.574	-7.851	-8.195	-1.64	332	344	380	344	352	388	336	344	400	336	344	396		2.302	4.413	1.223	-3.607	-0.136	-5.554		384	380	356	344	344	316
c_14	Child	-5.008	-2.29	-1.896	-3.702	-3.708	-0.942	-7.138	-2.945	-7.167	-8.691	-6.497	-1.037	348	344	400	344	348	348	352	352	356	340	344	340		1.306	-1.417	0.954	-2.13	-0.655	-5.271		304	320	300	352	352	352
c_12	Child	-7.767	-4.179	-1.063	-7.918	-3.229	-0.836	-15.549	-12.694	-5.302	-11.907	-11.109	-2.4	340	332	352	348	344	384	348	348	300	332	332	384		-0.151	0.949	0.227	-7.782	-8.515	-4.239		376	388	384	400	396	300
c_11	Child	-3.285	1.531	-3.256	-2.495	4.855	-1.568	-7.273	-0.363	-6.904	1.007	4.677	-1.999	348	336	352	380	364	388	368	368	372	380	376	400		0.79	3.324	1.689	-3.988	-1.894	-3.648		400	368	400	368	372	372
c_10	Child	-9.655	-12.598	1.782	-10.51	-14.565	0.255	-8.865	-8.797	0.055	-12.228	-14.031	0.655	332	344	340	348	352	360	332	328	304	324	400	328		-0.855	-1.967	-1.526	0.79	3.801	-1.726		360	360	364	372	300	400
c_1	Child	-3.584	-3.176	-3.353	-1.817	-1.742	-0.021	-9.837	-7.665	-8.811	-4.769	-6.757	-3.575	368	368	368	380	368	384	372	376	364	372	368	372		1.767	1.434	3.332	-6.253	-4.49	-5.458		316	316	312	304	400	328
