# Supplementary material for: The Maturation of Interference Suppression and Response Inhibition: ERP Analysis of a Cued Go/Nogo Task
Source: PLoS One. 2016 Nov 4;11(11):e0165697. doi: 10.1371/journal.pone.0165697 (PMC5096696; doi:10.1371/journal.pone.0165697)
Supplement: S2 File — RT: Reaction Time; GC: Go Congruent; GI: Go Incongruent; NGC: Nogo Congruent; NGI: Nogo Incongruent. (XLSX) [file pone.0165697.s002.xlsx]

## Sheet: RT and accuracy
	group	RT GC	RT GI	Accuracy GC	Accuracy GI	Accuracy NGC	Accuracy NGI
A_18_	Adult	394.6	411.01	91.53	95.33	100	97.01
A_17_	Adult	418.99	408.37	98.9	96.31	100	100
A_16_	Adult	359.92	321.28	99.8	99.57	100	100
A_15_	Adult	429.52	470.58	98.25	98.32	98.97	97.92
A_14_	Adult	494.48	508.8	99.43	99.58	100	100
A_13_	Adult	339.94	390.49	99.62	97.1	98.94	98.95
A_11_	Adult	509.18	590.14	99.81	99.58	100	100
A_10_	Adult	461.8	508.2	100	100	100	100
A_9_	Adult	581.4	637.1	100	100	98.96	100
A_8_	Adult	428.8	524.6	100	100	98.65	100
A_7_	Adult	451.46	491.7	100	100	100	100
A_6_	Adult	327.17	387.2	99.25	98.78	98	96.97
A_4_	Adult	507.27	492.07	99.37	99.09	98.9	98.9
A_3_	Adult	367.82	385.6	100	100	99	100
A_2_	Adult	336.6	339.5	98.91	99.19	100	100
A_1_	Adult	352.53	357.64	99.13	99.39	100	100
c_27	Child	435.12	540.64	100	100	79.07	93.18
c_26	Child	695.05	720.97	92.18	91.74	100	100
c_25	Child	555.83	568.76	97.08	98.26	100	97.87
c_24	Child	607.39	641.3	95.58	96.43	97.67	100
c_23	Child	667.69	703.14	97.98	100	100	100
c_22	Child	600.41	613.44	96.27	100	95.35	100
c_18	Child	538.04	562.83	97.47	97.41	95.24	93.33
c_17	Child	543.07	556.57	96.76	96.3	95.83	93.18
c_14	Child	568.26	630.62	98.76	98.21	91.11	100
c_12	Child	626.5	628.3	98.88	100	100	96.3
c_11	Child	489.6	530.32	93.28	94.85	79.25	95.35
c_10	Child	630.47	612.37	93.61	93.94	94.87	97.56
c_9	Child	557.48	631.88	93.67	98.25	93.02	91.11
c_7	Child	581.11	635.02	99.59	98.2	97.92	100
c_6	Child	674.02	728.55	97.52	100	100	100
c_5	Child	618.74	624.3	60.92	67.89	85.42	91.3
c_3	Child	509.77	526.56	96.59	91.6	59.18	51.06
c_1	Child	632.23	664.44	88.89	90.83	100	100
